# Supplementary material for: The Evolutionary History of Common Genetic Variants Influencing Human Cortical Surface Area
Source: Cereb Cortex. 2020 Dec 9;31(4):1873–87. doi: 10.1093/cercor/bhaa327 (PMC7945014; doi:10.1093/cercor/bhaa327)
Supplement: TableS2_bhaa327 [file tables2_bhaa327.xlsx]

## Sheet: Global SA HGE
ensembl_gene_id	hgnc_symbol	gene_biotype
ENSG00000065361	ERBB3	protein_coding
ENSG00000073969	NSF	protein_coding
ENSG00000108379	WNT3	protein_coding
ENSG00000118689	FOXO3	protein_coding
ENSG00000120071	KANSL1	protein_coding
ENSG00000120088	CRHR1	protein_coding
ENSG00000135424	ITGA7	protein_coding
ENSG00000139531	SUOX	protein_coding
ENSG00000176681	LRRC37A	protein_coding
ENSG00000185294	SPPL2C	protein_coding
ENSG00000185829	ARL17A	protein_coding
ENSG00000186868	MAPT	protein_coding
ENSG00000196465	MYL6B	protein_coding
ENSG00000197728	RPS26	protein_coding
ENSG00000202125	RNU1-100P	snRNA
ENSG00000203801	LINC00222	lincRNA
ENSG00000204650	CRHR1-IT1	pseudogene
ENSG00000204652	RPS26P8	pseudogene
ENSG00000214401	KANSL1-AS1	antisense
ENSG00000214425	LRRC37A4P	pseudogene
ENSG00000219565	ZNF259P1	pseudogene
ENSG00000225190	PLEKHM1	protein_coding
ENSG00000228696	ARL17B	protein_coding
ENSG00000232300	FAM215B	sense_intronic
ENSG00000238083	LRRC37A2	protein_coding
ENSG00000256762	STH	protein_coding
ENSG00000260075	NSFP1	pseudogene
ENSG00000261575		pseudogene
ENSG00000262500		pseudogene
ENSG00000262539		pseudogene
ENSG00000262881		antisense
ENSG00000263142	LRRC37A17P	pseudogene
ENSG00000263503		pseudogene
ENSG00000264070	DND1P1	pseudogene
ENSG00000264589	MAPT-AS1	antisense
ENSG00000265315	RN7SL199P	misc_RNA
ENSG00000265411	RN7SL656P	misc_RNA
ENSG00000265964		lincRNA
ENSG00000266918		lincRNA
ENSG00000267198		lincRNA
ENSG00000267246		processed_transcript
ENSG00000269905		lincRNA
ENSG00000272565		lincRNA

## Sheet: Regional SA HGE
ensembl_gene_id	hgnc_symbol	gene_biotype
ENSG00000009709	PAX7	protein_coding
ENSG00000031081	ARHGAP31	protein_coding
ENSG00000067208	EVI5	protein_coding
ENSG00000073969	NSF	protein_coding
ENSG00000076685	NT5C2	protein_coding
ENSG00000079739	PGM1	protein_coding
ENSG00000097046	CDC7	protein_coding
ENSG00000108379	WNT3	protein_coding
ENSG00000108578	BLMH	protein_coding
ENSG00000116874	WARS2	protein_coding
ENSG00000116882	HAO2	protein_coding
ENSG00000117500	TMED5	protein_coding
ENSG00000120071	KANSL1	protein_coding
ENSG00000120088	CRHR1	protein_coding
ENSG00000128045	RASL11B	protein_coding
ENSG00000128815	WDFY4	protein_coding
ENSG00000135547	HEY2	protein_coding
ENSG00000137801	THBS1	protein_coding
ENSG00000141298	SSH2	protein_coding
ENSG00000143013	LMO4	protein_coding
ENSG00000145214	DGKQ	protein_coding
ENSG00000149633	KIAA1755	protein_coding
ENSG00000150667	FSIP1	protein_coding
ENSG00000154511	FAM69A	protein_coding
ENSG00000158169	FANCC	protein_coding
ENSG00000163945	UVSSA	protein_coding
ENSG00000165633	VSTM4	protein_coding
ENSG00000166275	C10orf32	protein_coding
ENSG00000167549	CORO6	protein_coding
ENSG00000171206	TRIM8	protein_coding
ENSG00000172538	FAM170B	protein_coding
ENSG00000173917	HOXB2	protein_coding
ENSG00000174963	ZIC4	protein_coding
ENSG00000176681	LRRC37A	protein_coding
ENSG00000176927	EFCAB5	protein_coding
ENSG00000178222	RNF212	protein_coding
ENSG00000179979	CRIPAK	protein_coding
ENSG00000185294	SPPL2C	protein_coding
ENSG00000185829	ARL17A	protein_coding
ENSG00000186868	MAPT	protein_coding
ENSG00000196628	TCF4	protein_coding
ENSG00000203760	CENPW	protein_coding
ENSG00000203858	HSD3BP2	pseudogene
ENSG00000204650	CRHR1-IT1	pseudogene
ENSG00000204652	RPS26P8	pseudogene
ENSG00000214401	KANSL1-AS1	antisense
ENSG00000214425	LRRC37A4P	pseudogene
ENSG00000214435	AS3MT	protein_coding
ENSG00000224506		lincRNA
ENSG00000225156		lincRNA
ENSG00000225190	PLEKHM1	protein_coding
ENSG00000226409		antisense
ENSG00000227056	RPL6P2	pseudogene
ENSG00000228696	ARL17B	protein_coding
ENSG00000229570	GAPDHP58	pseudogene
ENSG00000231365		antisense
ENSG00000231421		processed_transcript
ENSG00000231806	PCAT7	antisense
ENSG00000232300	FAM215B	sense_intronic
ENSG00000237742		antisense
ENSG00000238083	LRRC37A2	protein_coding
ENSG00000248375		pseudogene
ENSG00000250238		pseudogene
ENSG00000251023		sense_intronic
ENSG00000256762	STH	protein_coding
ENSG00000259345		antisense
ENSG00000259439		lincRNA
ENSG00000259447		lincRNA
ENSG00000259450		lincRNA
ENSG00000260075	NSFP1	pseudogene
ENSG00000261575		pseudogene
ENSG00000262500		pseudogene
ENSG00000262539		pseudogene
ENSG00000262881		antisense
ENSG00000263142	LRRC37A17P	pseudogene
ENSG00000263503		pseudogene
ENSG00000263531		antisense
ENSG00000263603		lincRNA
ENSG00000263766		antisense
ENSG00000264070	DND1P1	pseudogene
ENSG00000264538		pseudogene
ENSG00000264589	MAPT-AS1	antisense
ENSG00000264943	SH3GL1P2	pseudogene
ENSG00000265315	RN7SL199P	misc_RNA
ENSG00000265411	RN7SL656P	misc_RNA
ENSG00000265964		lincRNA
ENSG00000266876		pseudogene
ENSG00000266918		lincRNA
ENSG00000267198		lincRNA
ENSG00000267246		processed_transcript
ENSG00000269609		processed_transcript
ENSG00000271155		antisense
ENSG00000273487		lincRNA
